# Supplementary material for: Genetic diversity of Dioctophyme renale in Southern South America
Source: Parasitology. 2024 Oct 28;152(8):776–86. doi: 10.1017/S0031182024001379 (PMC12644968; doi:10.1017/S0031182024001379)
Supplement: Arce et al. supplementary material 2 — Arce et al. supplementary material [file S0031182024001379sup002.xlsx]

## Sheet: Table S1
Description		Scientific Name	Max Score	Total Score	Query Cover	E value	Per. ident	Acc. Len	Accession
Dioctophyme sp. LAGP-2020 isolate 1 cytochrome c oxidase subunit I (COX1) gene	partial cds; mitochondrial	Dioctophyme sp. LAGP-2020	125	125	1	9e-25	97.30	428	MT246537.1
Dioctophyme renale cytochrome oxidase subunit I (COX1) gene	partial cds; mitochondrial	Dioctophyme renale	125	125	1	9e-25	97.30	74	MN304733.1
Dioctophyme renale mitochondrial cox1 gene for cytochrome oxidase subunit I	partial cds	Dioctophyme renale	114	114	0.98	2e-21	94.52	117	AB854727.1
Dioctophyme renale isolate DIOC_JAC2 cytochrome oxidase subunit 1 (CO1) gene	partial cds; mitochondrial	Dioctophyme renale	110	110	0.98	7e-20	93.15	441	MH181826.1
Dioctophyme renale isolate DIOC_WOL cytochrome oxidase subunit 1 (CO1) gene	partial cds; mitochondrial	Dioctophyme renale	110	110	0.98	7e-20	93.15	441	MH178401.1
Dioctophyme renale isolate DIOC_CAN cytochrome oxidase subunit 1 (CO1) gene	partial cds; mitochondrial	Dioctophyme renale	110	110	0.98	7e-20	93.15	441	MH178400.1
Dioctophyme renale isolate DIOC_JAC1 cytochrome oxidase subunit 1 (CO1) gene	partial cds; mitochondrial	Dioctophyme renale	110	110	0.98	7e-20	93.15	441	MH178399.1
Dioctophyme renale isolate IrAlco cytochrome c oxidase subunit I (COX1) gene	partial cds; mitochondrial	Dioctophyme renale	110	110	0.98	7e-20	93.15	439	PP326859.1
Dioctophyme renale voucher NK159579 cytochrome oxidase subunit 1 (CO1) gene	partial cds; mitochondrial	Dioctophyme renale	101	101	0.98	4e-17	90.41	293	EU394733.1
Soboliphyme baturini voucher NK159574 cytochrome oxidase subunit I (CO1) gene	partial cds; mitochondrial	Soboliphyme baturini	78.8	78.8	0.98	1e-10	83.56	293	EU394157.1
Soboliphyme baturini voucher NK159571 cytochrome oxidase subunit I (COI) gene	partial cds; mitochondrial	Soboliphyme baturini	78.8	78.8	0.98	1e-10	83.56	293	EF519530.1
Trichuris sp. EF9-15 cytochrome oxidase subunit I (COI) gene	partial cds; mitochondrial	Trichuris sp. EF9-15	77.0	77.0	0.97	4e-10	83.33	398	MG386207.1
Trichuris sp. H15 partial COI gene for cytochrome oxidase subunit 1	clone H15	Trichuris sp. H15	77.0	77.0	0.97	4e-10	83.33	410	FR851289.1
Trichuris sp. H16 partial COI gene for cytochrome oxidase subunit 1	clone H16	Trichuris sp. H16	77.0	77.0	0.97	4e-10	83.33	410	FR851290.1
Semisulcospira niponica voucher KUZ-Z1720 cytochrome c oxidase subunit I (COI) gene	partial cds; mitochondrial	Semisulcospira niponica	76.1	76.1	1	1e-09	82.43	812	KX080449.1
Semisulcospira niponica voucher KUZ-Z1715 cytochrome c oxidase subunit I (COI) gene	partial cds; mitochondrial	Semisulcospira niponica	76.1	76.1	1	1e-09	82.43	812	KX080384.1
Sinopoda longiducta voucher S2126 cytochrome c oxidase subunit I (COX1) gene	partial cds; mitochondrial	Sinopoda longiducta	75.2	75.2	0.89	1e-09	84.85	1155	MZ159291.1
Sinopoda longiducta voucher S2120 cytochrome c oxidase subunit I (COX1) gene	partial cds; mitochondrial	Sinopoda longiducta	75.2	75.2	0.89	1e-09	84.85	1155	MZ159290.1
Capillaria (Amphibiocapillaria) sp. MN-2016 mitochondrial cox1 gene for cytochrome c oxidase subunit 1	partial cds	Capillaria (Amphibiocapillaria) sp. MN-2016	74.3	74.3	0.98	5e-09	82.19	663	LC201948.1
Capillaria (Amphibiocapillaria) sp. MN-2016 mitochondrial cox1 gene for cytochrome c oxidase subunit 1	partial cds	Capillaria (Amphibiocapillaria) sp. MN-2016	74.3	74.3	0.98	5e-09	82.19	663	LC201951.1
Capillaria (Amphibiocapillaria) sp. MN-2016 mitochondrial cox1 gene for cytochrome c oxidase subunit 1	partial cds	Capillaria (Amphibiocapillaria) sp. MN-2016	74.3	74.3	0.98	5e-09	82.19	663	LC201950.1
Capillaria (Amphibiocapillaria) sp. MN-2016 mitochondrial cox1 gene for cytochrome c oxidase subunit 1	partial cds	Capillaria (Amphibiocapillaria) sp. MN-2016	74.3	74.3	0.98	5e-09	82.19	663	LC201949.1
Sinopoda lata voucher S2039 cytochrome c oxidase subunit I (COX1) gene	partial cds; mitochondrial	Sinopoda lata	74.3	74.3	0.91	5e-09	83.82	1155	MZ159288.1
Soboliphyme baturini voucher NK159578 cytochrome oxidase subunit I (CO1) gene	partial cds; mitochondrial	Soboliphyme baturini	74.3	74.3	0.98	5e-09	82.19	293	EU394166.1
Soboliphyme baturini voucher NK159575 cytochrome oxidase subunit I (CO1) gene	partial cds; mitochondrial	Soboliphyme baturini	74.3	74.3	0.98	5e-09	82.19	293	EU394163.1
Soboliphyme baturini voucher NK159570 cytochrome oxidase subunit I (CO1) gene	partial cds; mitochondrial	Soboliphyme baturini	74.3	74.3	0.98	5e-09	82.19	293	EU394159.1
Soboliphyme baturini voucher NK128176 cytochrome oxidase subunit I (CO1) gene	partial cds; mitochondrial	Soboliphyme baturini	74.3	74.3	0.98	5e-09	82.19	293	EU394155.1
Soboliphyme baturini voucher NK122422 cytochrome oxidase subunit I (CO1) gene	partial cds; mitochondrial	Soboliphyme baturini	74.3	74.3	0.98	5e-09	82.19	293	EU394148.1
Soboliphyme baturini voucher NK122267 cytochrome oxidase subunit I (CO1) gene	partial cds; mitochondrial	Soboliphyme baturini	74.3	74.3	0.98	5e-09	82.19	293	EU394144.1
Soboliphyme baturini voucher NK128122 cytochrome oxidase subunit I (CO1) gene	partial cds; mitochondrial	Soboliphyme baturini	74.3	74.3	0.98	5e-09	82.19	293	EU394141.1
Soboliphyme baturini voucher NK128109 cytochrome oxidase subunit I (CO1) gene	partial cds; mitochondrial	Soboliphyme baturini	74.3	74.3	0.98	5e-09	82.19	293	EU394139.1
Soboliphyme baturini voucher NK128108 cytochrome oxidase subunit I (COI) gene	partial cds; mitochondrial	Soboliphyme baturini	74.3	74.3	0.98	5e-09	82.19	293	EF519532.1
Soboliphyme baturini voucher NK135687 cytochrome oxidase subunit I (COI) gene	partial cds; mitochondrial	Soboliphyme baturini	74.3	74.3	0.98	5e-09	82.19	293	EF519531.1
Chromaphyosemion punctulatum isolate ABC 05/56a cytochrome oxidase subunit I (COI) gene	partial cds; mitochondrial	Aphyosemion punctulatum	74.3	74.3	0.98	5e-09	82.19	459	DQ267362.1
Chromaphyosemion punctulatum isolate ABC 05/50a cytochrome oxidase subunit I (COI) gene	partial cds; mitochondrial	Aphyosemion punctulatum	74.3	74.3	0.98	5e-09	82.19	459	DQ267346.1
Chromaphyosemion punctulatum isolate ABC 05/49a cytochrome oxidase subunit I (COI) gene	partial cds; mitochondrial	Aphyosemion punctulatum	74.3	74.3	0.98	5e-09	82.19	459	DQ267344.1
Chromaphyosemion loennbergii isolate ABC 05/34a cytochrome oxidase subunit I (COI) gene	partial cds; mitochondrial	Aphyosemion loennbergii	74.3	74.3	0.98	5e-09	82.19	459	DQ267323.1
Chromaphyosemion loennbergii isolate ABC 05/33a cytochrome oxidase subunit I (COI) gene	partial cds; mitochondrial	Aphyosemion loennbergii	74.3	74.3	0.98	5e-09	82.19	459	DQ267321.1
Chromaphyosemion loennbergii isolate ABC 05/29a cytochrome oxidase subunit I (COI) gene	partial cds; mitochondrial	Aphyosemion loennbergii	74.3	74.3	0.98	5e-09	82.19	459	DQ267312.1
Trichuris muris SH7.2 mitochondrial COX1 gene for cytochrome c oxidase subunit 1	partial cds	Trichuris muris	72.5	72.5	0.97	2e-08	81.94	1143	LC506580.1
Trichuris sp. Mfb19 cytochrome c oxidase subunit I gene	partial cds; mitochondrial	Trichuris sp. Mfb19	72.5	72.5	0.97	2e-08	81.94	341	MK762922.1
Trichuris sp. Mfb18 cytochrome c oxidase subunit I gene	partial cds; mitochondrial	Trichuris sp. Mfb18	72.5	72.5	0.97	2e-08	81.94	341	MK762921.1
Trichuris sp. Mfb17 cytochrome c oxidase subunit I gene	partial cds; mitochondrial	Trichuris sp. Mfb17	72.5	72.5	0.97	2e-08	81.94	341	MK762920.1
Trichuris sp. Mfb16 cytochrome c oxidase subunit I gene	partial cds; mitochondrial	Trichuris sp. Mfb16	72.5	72.5	0.97	2e-08	81.94	341	MK762919.1
Trichuris sp. Mfb15 cytochrome c oxidase subunit I gene	partial cds; mitochondrial	Trichuris sp. Mfb15	72.5	72.5	0.97	2e-08	81.94	341	MK762918.1
Trichuris sp. Mfb14 cytochrome c oxidase subunit I gene	partial cds; mitochondrial	Trichuris sp. Mfb14	72.5	72.5	0.97	2e-08	81.94	341	MK762917.1
Trichuris sp. Mfb13 cytochrome c oxidase subunit I gene	partial cds; mitochondrial	Trichuris sp. Mfb13	72.5	72.5	0.97	2e-08	81.94	341	MK762916.1
Trichuris sp. Mfb12 cytochrome c oxidase subunit I gene	partial cds; mitochondrial	Trichuris sp. Mfb12	72.5	72.5	0.97	2e-08	81.94	341	MK762915.1
Trichuris sp. Mfb11 cytochrome c oxidase subunit I gene	partial cds; mitochondrial	Trichuris sp. Mfb11	72.5	72.5	0.97	2e-08	81.94	341	MK762914.1
Trichuris sp. Mfb10 cytochrome c oxidase subunit I gene	partial cds; mitochondrial	Trichuris sp. Mfb10	72.5	72.5	0.97	2e-08	81.94	341	MK762913.1
Trichuris sp. Mfb9 cytochrome c oxidase subunit I gene	partial cds; mitochondrial	Trichuris sp. Mfb9	72.5	72.5	0.97	2e-08	81.94	341	MK762912.1
Trichuris sp. Mfb7 cytochrome c oxidase subunit I gene	partial cds; mitochondrial	Trichuris sp. Mfb7	72.5	72.5	0.97	2e-08	81.94	341	MK762911.1
Trichuris sp. Mfb4 cytochrome c oxidase subunit I gene	partial cds; mitochondrial	Trichuris sp. Mfb4	72.5	72.5	0.97	2e-08	81.94	341	MK762910.1
Trichuris sp. Mfb3 cytochrome c oxidase subunit I gene	partial cds; mitochondrial	Trichuris sp. Mfb3	72.5	72.5	0.97	2e-08	81.94	341	MK762909.1
Trichuris sp. Mfb2 cytochrome c oxidase subunit I gene	partial cds; mitochondrial	Trichuris sp. Mfb2	72.5	72.5	0.97	2e-08	81.94	341	MK762908.1
Tyrophagus putrescentiae isolate 12B cytochrome oxidase subunit I (COI) gene	partial cds; mitochondrial	Tyrophagus putrescentiae	72.5	72.5	0.9	2e-08	83.58	338	MH717809.1
Tyrophagus putrescentiae isolate 12A cytochrome oxidase subunit I (COI) gene	partial cds; mitochondrial	Tyrophagus putrescentiae	72.5	72.5	0.9	2e-08	83.58	338	MH717808.1
Tyrophagus putrescentiae isolate 11B cytochrome oxidase subunit I (COI) gene	partial cds; mitochondrial	Tyrophagus putrescentiae	72.5	72.5	0.9	2e-08	83.58	338	MH717807.1
Tyrophagus putrescentiae isolate 11A cytochrome oxidase subunit I (COI) gene	partial cds; mitochondrial	Tyrophagus putrescentiae	72.5	72.5	0.9	2e-08	83.58	338	MH717806.1
Tyrophagus putrescentiae isolate 10B cytochrome oxidase subunit I (COI) gene	partial cds; mitochondrial	Tyrophagus putrescentiae	72.5	72.5	0.9	2e-08	83.58	338	MH717805.1
Tyrophagus putrescentiae isolate 10A cytochrome oxidase subunit I (COI) gene	partial cds; mitochondrial	Tyrophagus putrescentiae	72.5	72.5	0.9	2e-08	83.58	338	MH717804.1
Tyrophagus putrescentiae isolate 9B cytochrome oxidase subunit I (COI) gene	partial cds; mitochondrial	Tyrophagus putrescentiae	72.5	72.5	0.9	2e-08	83.58	297	MH717803.1
Tyrophagus putrescentiae isolate 9A cytochrome oxidase subunit I (COI) gene	partial cds; mitochondrial	Tyrophagus putrescentiae	72.5	72.5	0.9	2e-08	83.58	338	MH717802.1
Tyrophagus putrescentiae isolate 8B cytochrome oxidase subunit I (COI) gene	partial cds; mitochondrial	Tyrophagus putrescentiae	72.5	72.5	0.9	2e-08	83.58	338	MH717801.1
Tyrophagus putrescentiae isolate 8A cytochrome oxidase subunit I (COI) gene	partial cds; mitochondrial	Tyrophagus putrescentiae	72.5	72.5	0.9	2e-08	83.58	338	MH717800.1
Tyrophagus putrescentiae isolate 7B cytochrome oxidase subunit I (COI) gene	partial cds; mitochondrial	Tyrophagus putrescentiae	72.5	72.5	0.9	2e-08	83.58	338	MH717799.1
Tyrophagus putrescentiae isolate 7A cytochrome oxidase subunit I (COI) gene	partial cds; mitochondrial	Tyrophagus putrescentiae	72.5	72.5	0.9	2e-08	83.58	338	MH717798.1
Tyrophagus putrescentiae isolate 6B cytochrome oxidase subunit I (COI) gene	partial cds; mitochondrial	Tyrophagus putrescentiae	72.5	72.5	0.9	2e-08	83.58	338	MH717797.1
Tyrophagus putrescentiae isolate 6A cytochrome oxidase subunit I (COI) gene	partial cds; mitochondrial	Tyrophagus putrescentiae	72.5	72.5	0.9	2e-08	83.58	338	MH717796.1
Tyrophagus putrescentiae isolate 5B cytochrome oxidase subunit I (COI) gene	partial cds; mitochondrial	Tyrophagus putrescentiae	72.5	72.5	0.9	2e-08	83.58	338	MH717795.1
Tyrophagus putrescentiae isolate 5A cytochrome oxidase subunit I (COI) gene	partial cds; mitochondrial	Tyrophagus putrescentiae	72.5	72.5	0.9	2e-08	83.58	338	MH717794.1
Tyrophagus putrescentiae isolate 4B cytochrome oxidase subunit I (COI) gene	partial cds; mitochondrial	Tyrophagus putrescentiae	72.5	72.5	0.9	2e-08	83.58	338	MH717793.1
Tyrophagus putrescentiae isolate 4A cytochrome oxidase subunit I (COI) gene	partial cds; mitochondrial	Tyrophagus putrescentiae	72.5	72.5	0.9	2e-08	83.58	292	MH717792.1
Tyrophagus putrescentiae isolate 3B cytochrome oxidase subunit I (COI) gene	partial cds; mitochondrial	Tyrophagus putrescentiae	72.5	72.5	0.9	2e-08	83.58	338	MH717791.1
Tyrophagus putrescentiae isolate 3A cytochrome oxidase subunit I (COI) gene	partial cds; mitochondrial	Tyrophagus putrescentiae	72.5	72.5	0.9	2e-08	83.58	338	MH717790.1
Tyrophagus putrescentiae isolate 2B cytochrome oxidase subunit I (COI) gene	partial cds; mitochondrial	Tyrophagus putrescentiae	72.5	72.5	0.9	2e-08	83.58	338	MH717789.1
Tyrophagus putrescentiae isolate 2A cytochrome oxidase subunit I (COI) gene	partial cds; mitochondrial	Tyrophagus putrescentiae	72.5	72.5	0.9	2e-08	83.58	338	MH717788.1
Tyrophagus putrescentiae isolate 1B cytochrome oxidase subunit I (COI) gene	partial cds; mitochondrial	Tyrophagus putrescentiae	72.5	72.5	0.9	2e-08	83.58	338	MH717787.1
Tyrophagus putrescentiae isolate 1A cytochrome oxidase subunit I (COI) gene	partial cds; mitochondrial	Tyrophagus putrescentiae	72.5	72.5	0.9	2e-08	83.58	338	MH717786.1
Tyrophagus putrescentiae voucher AHNU-Mite-zz-54 cytochrome oxidase subunit I (COI) gene	partial cds; mitochondrial	Tyrophagus putrescentiae	72.5	72.5	0.9	2e-08	83.58	1217	MH262540.1
Tyrophagus putrescentiae voucher AHNU-Mite-zz-33 cytochrome oxidase subunit I (COI) gene	partial cds; mitochondrial	Tyrophagus putrescentiae	72.5	72.5	0.9	2e-08	83.58	1217	MH262538.1
Tyrophagus putrescentiae voucher AHNU-Mite-zz-24 cytochrome oxidase subunit I (COI) gene	partial cds; mitochondrial	Tyrophagus putrescentiae	72.5	72.5	0.9	2e-08	83.58	1217	MH262537.1
Tyrophagus putrescentiae voucher AHNU-Mite-zz-151 cytochrome oxidase subunit I (COI) gene	partial cds; mitochondrial	Tyrophagus putrescentiae	72.5	72.5	0.9	2e-08	83.58	1217	MH262536.1
Tyrophagus putrescentiae voucher AHNU-Mite-zz-148 cytochrome oxidase subunit I (COI) gene	partial cds; mitochondrial	Tyrophagus putrescentiae	72.5	72.5	0.9	2e-08	83.58	1217	MH262534.1
Tyrophagus putrescentiae voucher AHNU-Mite-zz-143 cytochrome oxidase subunit I (COI) gene	partial cds; mitochondrial	Tyrophagus putrescentiae	72.5	72.5	0.9	2e-08	83.58	1217	MH262531.1
Tyrophagus putrescentiae voucher AHNU-Mite-zz-104 cytochrome oxidase subunit I (COI) gene	partial cds; mitochondrial	Tyrophagus putrescentiae	72.5	72.5	0.9	2e-08	83.58	1217	MH262529.1
Tyrophagus putrescentiae voucher AHNU-Mite-zz-103 cytochrome oxidase subunit I (COI) gene	partial cds; mitochondrial	Tyrophagus putrescentiae	72.5	72.5	0.9	2e-08	83.58	1217	MH262528.1
Tyrophagus putrescentiae voucher AHNU-Mite-qj-60 cytochrome oxidase subunit I (COI) gene	partial cds; mitochondrial	Tyrophagus putrescentiae	72.5	72.5	0.9	2e-08	83.58	1217	MH262490.1
Tyrophagus putrescentiae voucher AHNU-Mite-fy-31 cytochrome oxidase subunit I (COI) gene	partial cds; mitochondrial	Tyrophagus putrescentiae	72.5	72.5	0.9	2e-08	83.58	1217	MH262459.1
Tyrophagus putrescentiae voucher AHNU-Mite-fy-29 cytochrome oxidase subunit I (COI) gene	partial cds; mitochondrial	Tyrophagus putrescentiae	72.5	72.5	0.9	2e-08	83.58	1217	MH262457.1
Tyrophagus putrescentiae voucher AHNU-Mite-fy-17 cytochrome oxidase subunit I (COI) gene	partial cds; mitochondrial	Tyrophagus putrescentiae	72.5	72.5	0.9	2e-08	83.58	1217	MH262448.1
Tyrophagus putrescentiae voucher AHNU-Mite-fy-1 cytochrome oxidase subunit I (COI) gene	partial cds; mitochondrial	Tyrophagus putrescentiae	72.5	72.5	0.9	2e-08	83.58	1217	MH262440.1
Tyrophagus putrescentiae isolate AD1928 cytochrome oxidase subunit I (COX1) gene	partial cds; mitochondrial	Tyrophagus putrescentiae	72.5	72.5	0.9	2e-08	83.58	1227	KY986276.1
Tyrophagus putrescentiae isolate AD1927 cytochrome oxidase subunit I (COX1) gene	partial cds; mitochondrial	Tyrophagus putrescentiae	72.5	72.5	0.9	2e-08	83.58	1227	KY986275.1
Tyrophagus putrescentiae isolate AD1926 cytochrome oxidase subunit I (COX1) gene	partial cds; mitochondrial	Tyrophagus putrescentiae	72.5	72.5	0.9	2e-08	83.58	1227	KY986274.1
Tyrophagus putrescentiae isolate AD1924 cytochrome oxidase subunit I (COX1) gene	partial cds; mitochondrial	Tyrophagus putrescentiae	72.5	72.5	0.9	2e-08	83.58	1227	KY986273.1
Tyrophagus putrescentiae voucher UMMZ BMOC 17-0108-002 mitochondrion	complete genome	Tyrophagus putrescentiae	72.5	72.5	0.9	2e-08	83.58	14226	MN857505.1
Trichuris muris isolate 8_T_MURIS cytochrome c oxidase subunit I (COX1) gene	partial cds; mitochondrial	Trichuris muris	72.5	72.5	0.97	2e-08	81.94	356	MZ675608.1
Trichuris muris isolate 7_T_MURIS cytochrome c oxidase subunit I (COX1) gene	partial cds; mitochondrial	Trichuris muris	72.5	72.5	0.97	2e-08	81.94	326	MZ675607.1
Trichuris mastomysi mitochondrion	partial genome	Trichuris mastomysi	72.5	72.5	0.97	2e-08	81.94	14091	MZ229690.1
Supplementary Table S1. Summary of the description table obtained as BLAST result using COX1-S as query sequence against the NCBI nucleotide database using discontiguous megablast. Parameters were automatically adjusted for short input sequences. The expect threshold was set as 0.05 and word size, 11.

## Sheet: Table S2
Mitochondrial gene	Mean proportion of polymorphic sites (%)	Mean Number fo differences	EE Nº dif	p-distance	EE p-dist	TN Distance	EE TN-dist	Gene size (pb)
ATP synthase membrane subunit 6 (ATP6)	31	225,22	7	0,31	0,01	0,56	0,03	734
Cytochrome c oxidase I (COX1)	21	330,08	10,15	0,21	0,01	0,3	0,01	1542
Cytochrome B (CytB)	24	266,15	8,41	0,24	0,01	0,36	0,02	1113
NADH dehydrogenase 1 (ND1)	28	250,14	8,05	0,28	0,01	0,46	0,03	903
NADH dehydrogenase 3 (ND3)	27	93,24	4,8	0,27	0,01	0,48	0,05	342
NADH dehydrogenase 4 (ND4)	29	353,75	9,33	0,3	0,01	0,53	0,03	1215
Large subunit rRNA (rrnL)	18	177,82	7,37	0,21	0,01	0,3	0,02	979
Table S2. Proportion of polymorphic sites, number of differences and distance measures with their standard error for mitochondrial genes comparing different species of the genus Trichuris.

## Sheet: Table S3
COX1-S (74pb)	Total Recieved	Number of sequences obtained	Number of segregating sites (S)	Number of mutations (Eta)	Proportion of polymorphic sites (%)	Number of Haplotypes	Haplotype diversity (Hd)	Variance Hd	Standard Deviation Hd	Nucleotide diversity according to Nei 1987 (ϴπ)	Standard Deviation ϴπ	Nucleotide diversity according to Watterson 1975 (ϴw)	Standard Deviation ϴw
Doméstico	57	41	2	2	2.7027	4	0.46	0.00605	0.078	0.00699	0.00137	0.00632	0.00464
Silvestre	16	14	2	2	2.7027	3	0.582	0.00844	0.092	0.00861	0.00183	0.0085	0.0064
Buenos Aires	28	19	2	2	2.7027	3	0.433	0.01362	0.117	0.00695	0.00216	0.00773	0.00577
Santa Fe	16	15	2	2	2.7027	3	0.59	0.00595	0.077	0.00875	0.00165	0.00831	0.00625
Chaco	3	3	1	1	1.35135	2	0.667	0.09877	0.314	0.00901	0.00425	0.00901	0.00901
Rio Grande do Sul	6	5	2	2	2.7027	3	0.8	0.02688	0.164	0.01351	0.00374	0.01297	0.01024
Santa Catarina	8	4	0	0	0	1	0	0	0	0	0	0	0
Parana	5	3	0	0	0	1	0	0	0	0	0	0	0
Corrientes	7	6	1	1	1.35135	2	0.533	0.02963	0.172	0.00721	0.00233	0.00592	0.00592
Argentina	54	43	2	2	2.7027	4	0.495	0.00364	0.06	0.0073	0.0011	0.00625	0.00459
Brazil	19	12	2	2	2.7027	3	0.439	0.02498	0.158	0.00635	0.00252	0.00895	0.00677
TOTAL	73	55	2	2	2.7027	4	0.488	0.00374	0.061	0.00732	0.0011	0.00591	0.00432
COX1-XL (987pb)	Total Recieved	Number of sequences obtained	Number of segregating sites (S)	Number of mutations (Eta)	Proportion of polymorphic sites (%)	Number of Haplotypes	Haplotype diversity (Hd)	Variance Hd	Standard Deviation Hd	Nucleotide diversity according to Nei 1987 (ϴπ)	Standard Deviation ϴπ	Nucleotide diversity according to Watterson 1975 (ϴw)	Standard Deviation ϴw
Doméstico	57	37	31	32	3.14083	17	0.89	0.00149	0.039	0.00717	0.00055	0.00879	0.00297
Silvestre	16	11	22	22	2.22898	9	0.964	0.0026	0.051	0.00806	0.00101	0.0089	0.00389
Buenos Aires	28	17	26	26	2.63425	13	0.949	0.00189	0.044	0.00785	0.00094	0.0091	0.00359
Santa Fe	16	15	21	21	2.12766	7	0.8	0.00682	0.083	0.007	0.00091	0.00765	0.00317
Chaco	3	3	8	8	0.810537	3	1	0.07407	0.272	0.0054	0.00201	0.0054	0.00357
Rio Grande do Sul	6	5	13	13	1.31712	3	0.8	0.02688	0.164	0.00828	0.00167	0.00738	0.00408
Santa Catarina	8	2	0	0	0	1	0	0	0	0	0	0	0
Parana	5	2	0	0	0	1	0	0	0	0	0	0	0
Corrientes	7	4	12	12	1.21581	4	1	0.03125	0.177	0.00675	0.00175	0.00663	0.00391
Argentina	54	39	30	31	3.03951	18	0.916	0.00065	0.026	0.00728	0.00049	0.00841	0.00283
Brazil	19	9	15	15	1.51976	4	0.778	0.01209	0.11	0.00664	0.0012	0.00653	0.00311
TOTAL	73	48	32	34	3.24215	20	0.909	0.00074	0.027	0.00731	0.00046	0.00854	0.00277
ND4 (354pb)	Total Recieved	Number of sequences obtained	Number of segregating sites (S)	Number of mutations (Eta)	Proportion of polymorphic sites (%)	Number of Haplotypes	Haplotype diversity (Hd)	Variance Hd	Standard Deviation Hd	Nucleotide diversity according to Nei 1987 (ϴπ)	Standard Deviation ϴπ	Nucleotide diversity according to Watterson 1975 (ϴw)	Standard Deviation ϴw
Doméstico	57	30	23	23	6.49718	13	0.901	0.00127	0.036	0.01003	0.00203	0.0164	0.00597
Silvestre	16	11	16	16	4.51977	7	0.909	0.00431	0.066	0.01222	0.00346	0.01543	0.007
Buenos Aires	28	12	10	10	2.82486	7	0.894	0.00394	0.063	0.00783	0.00166	0.00935	0.0045
Santa Fe	16	15	17	17	4.80226	7	0.81	0.00567	0.075	0.01028	0.00276	0.01477	0.00628
Chaco	3	3	6	6	1.69492	3	1	0.07407	0.272	0.0113	0.00453	0.0113	0.0077
Rio Grande do Sul	6	5	14	14	3.9548	3	0.8	0.02688	0.164	0.02147	0.00498	0.01898	0.01041
Santa Catarina	8	1	-	-	-	1	-	-	-	-	-	-	-
Parana	5	1	-	-	-	1	-	-	-	-	-	-	-
Corrientes	7	4	3	3	0.847458	3	0.833	0.04948	0.222	0.00424	0.00155	0.00462	0.00335
Argentina	54	34	20	20	5.64972	11	0.881	0.00082	0.029	0.00876	0.00147	0.01382	0.00505
Brazil	19	7	14	14	3.9548	4	0.857	0.102	0.102	0.01668	0.00433	0.01614	0.00817
TOTAL	73	41	23	23	6.49718	13	0.893	0.0007	0.027	0.01048	0.00173	0.01519	0.00529
Concatenated ND4-COX1 (1343pb)	Total Recieved	Number of sequences obtained	Number of segregating sites (S)	Number of mutations (Eta)	Proportion of polymorphic sites (%)	Number of Haplotypes	Haplotype diversity (Hd)	Variance Hd	Standard Deviation Hd	Nucleotide diversity according to Nei 1987 (ϴπ)	Standard Deviation ϴπ	Nucleotide diversity according to Watterson 1975 (ϴw)	Standard Deviation ϴw
Doméstico	57	30	52	53	14.6893	18	0.936	0.001	0.032	0.00834	0.0009	0.01097	0.00365
Silvestre	16	11	38	38	10.7345	9	0.964	0.0026	0.051	0.0093	0.00159	0.01084	0.00454
Buenos Aires	28	12	34	34	9.60452	11	0.985	0.00162	0.04	0.00856	0.00085	0.0094	0.00389
Santa Fe	16	15	38	38	10.7345	8	0.848	0.00508	0.071	0.00798	0.00139	0.00977	0.00382
Chaco	3	3	14	14	3.9548	3	1	0.07407	0.272	0.00697	0.00267	0.00697	0.00442
Rio Grande do Sul	6	5	27	27	7.62712	3	0.8	0.02688	0.164	0.01219	0.00258	0.01082	0.00567
Santa Catarina	8	1	-	-	-	-	-	-	-	-	-	-	-
Parana	5	1	-	-	-	-	-	-	-	-	-	-	-
Corrientes	7	4	15	15	4.23729	4	1	0.03125	0.177	0.00609	0.00166	0.00611	0.00354
Argentina	54	34	49	50	13.8418	20	0.947	0.00049	0.022	0.00789	0.0007	0.01002	0.00327
Brazil	19	7	29	29	8.19209	4	0.857	0.01047	0.102	0.01033	0.00199	0.00988	0.0047
TOTAL	73	41	54	56	15.2542	23	0.945	0.00047	0.022	0.0085	0.00076	0.01055	0.00331

## Sheet: Table S4
Scientific Name	Query Cover	E value	Per. ident	Acc. Len	Accession
Falcileptoneta sp. 19 JHO-2022a	0.58	1e-43	73.22	901	ON042092.1
Anapistula choojaiae	0.53	7e-40	73.02	649	MT712393.1
Troglohyphantes vignai	0.54	3e-39	72.53	676	KT832080.1
Leptoneta hogyegulensis	0.58	9e-39	72.13	901	ON042201.1
Leptoneta hogyegulensis	0.58	9e-39	72.13	901	ON042199.1
Leptoneta namhensis	0.53	9e-39	73.27	901	ON042066.1
Lyrognathus crotalus	0.58	9e-39	72.25	597	MK393105.1
Perinoia sp.	0.6	9e-39	72.14	576	OK094474.1
Lophoturus queenslandicus	0.58	3e-38	71.88	697	MG204535.1
Peripatopsis overbergiensis	0.62	3e-38	70.74	638	KP640377.1
Peripatopsis overbergiensis	0.62	3e-38	70.74	638	KP640372.1
Peripatopsis capensis	0.62	3e-38	70.74	638	JN798130.1
Peripatopsis capensis	0.62	3e-38	70.74	648	EU855285.1
Takobia sp. 1 SPN-2022a	0.53	3e-38	72.78	658	OP903360.1
Leptoneta paikmyeonggulensis	0.82	1e-37	69.06	901	ON041932.1
Leptoneta hogyegulensis	0.58	1e-37	71.84	901	ON042200.1
Leptoneta sp. 1 JHO-2022a	0.53	1e-37	72.96	901	ON042126.1
Ceratinops sp. OPC-2017	0.83	4e-37	68.15	674	MF077529.1
Calisoga sp. N DHL-215	0.53	4e-37	72.38	1263	KR182561.1
Leptoneta seogwipoensis	0.82	4e-37	69.35	901	ON041989.1
Pseudopoda tatsumii	0.67	4e-37	71.68	938	LC683986.1
Pseudopoda tatsumii	0.67	4e-37	71.68	713	LC683983.1
Pseudopoda tatsumii	0.67	4e-37	71.68	938	LC683981.1
Cyrtognatha sp. 8 KC-2018	0.53	1e-36	71.79	604	MH924128.1
Lihuelistata metamerica	0.82	1e-36	68.52	654	OL679854.1
Leptoneta paikmyeonggulensis	0.82	1e-36	68.85	901	ON042072.1
Azilia histrio	0.53	1e-36	72.24	690	MZ562628.1
Cyrtognatha sp. 10 KC-2018	0.54	5e-36	71.65	1083	MH924059.1
Cyrtognatha sp. 10 KC-2018	0.54	5e-36	71.65	1083	MH924058.1
Kukulcania mexicana	0.59	5e-36	71.23	654	OL679852.1
Leptoneta namhensis	0.62	5e-36	72.64	881	ON041848.1
Silometopoides pampia	0.83	5e-36	67.62	654	MN682066.1
Silometopoides pampia	0.83	5e-36	67.62	654	MN680558.1
Silometopoides pampia	0.83	5e-36	67.62	653	MN676209.1
Silometopoides pampia	0.83	5e-36	67.62	655	MN675515.1
Silometopoides pampia	0.83	5e-36	67.62	652	MN666406.1
Leptonetela longli	0.82	5e-36	68.65	617	MG574014.1
Peripatopsis overbergiensis	0.62	5e-36	70.13	638	KP640371.1
Panoquina panoquin	0.82	5e-36	67.91	656	ON436310.1
Takobia sp. 1 SPN-2022a	0.53	5e-36	72.10	658	OP903358.1
Takobia sp. 1 SPN-2022a	0.53	5e-36	72.10	658	OP903357.1
Takobia sp. 1 SPN-2022a	0.53	5e-36	72.10	658	OP903356.1
Leptoneta seogwipoensis	0.82	5e-36	68.89	901	ON042156.1
Silometopoides pampia	0.83	5e-36	67.62	652	MN679845.1
Silometopoides pampia	0.83	5e-36	67.62	654	MN678084.1
Conosia irrorata	0.82	5e-36	68.44	658	HQ561251.1
Panoquina panoquin	0.82	5e-36	67.91	658	HQ583509.1
Panoquina panoquin	0.82	5e-36	67.91	658	GU684974.1
Panoquina panoquin	0.82	5e-36	67.91	658	HQ583504.1
Silometopoides pampia	0.83	5e-36	67.62	601	HM384773.1
Silometopoides pampia	0.83	5e-36	67.62	658	HM384754.1
Silometopoides pampia	0.83	5e-36	67.62	658	HM384644.1
Silometopoides pampia	0.83	5e-36	67.62	653	HM384600.1
Silometopoides pampia	0.83	5e-36	67.62	658	HM384599.1
Silometopoides pampia	0.83	5e-36	67.62	658	HM384380.1
Silometopoides pampia	0.83	5e-36	67.62	647	HM384379.1
Silometopoides pampia	0.83	5e-36	67.62	658	HM384370.1
Baetis sp. 2 ZY-2019	0.57	2e-35	71.30	658	MH827968.1
Peripatopsis overbergiensis	0.62	2e-35	70.21	638	KP640376.1
Peripatopsis overbergiensis	0.62	2e-35	70.21	638	KP640373.1
Takobia sp. 1 SPN-2022a	0.53	2e-35	72.19	658	OP903355.1
Pseudopoda tatsumii	0.67	2e-35	71.39	938	LC683987.1
Pseudopoda tatsumii	0.67	2e-35	71.39	586	LC683984.1
Pseudopoda tatsumii	0.67	2e-35	71.39	938	LC683982.1
Pseudocapillaria tomentosa	0.82	2e-35	67.98	14062	MZ708958.1
Diplopoma crenulatum	0.82	2e-35	68.72	513	MT119680.1
Peripatopsis capensis	0.62	2e-35	70.21	638	JN798133.1
Peripatopsis capensis	0.62	2e-35	70.21	638	JN798132.1
Hexura picea	0.53	2e-35	71.75	642	HQ977161.1
Peripatopsis capensis	0.62	2e-35	70.21	648	EU855284.1
Symmigma minimum	0.82	2e-35	68.17	648	MF816796.1
Symmigma minimum	0.82	2e-35	68.17	657	MF808417.1
Gladiata fengli	0.82	2e-35	67.63	655	KP176802.1
Silometopoides pampia	0.83	2e-35	67.76	644	HM384611.1
Silometopoides pampia	0.83	2e-35	67.76	601	HM384573.1
Silometopoides pampia	0.83	2e-35	67.76	658	HM384503.1
Leptonetela sexdigiti	0.53	6e-35	71.92	617	MG574085.1
Peripatopsis overbergiensis	0.59	6e-35	70.74	638	KP640367.1
Pseudopoda kasariana	0.57	6e-35	71.47	938	LC683978.1
Pseudopoda kasariana	0.57	6e-35	71.47	938	LC683977.1
Limoniidae sp.	0.82	6e-35	67.70	658	OM577826.1
Peripatopsis capensis	0.59	6e-35	70.74	1078	KC754685.1
Lepidoptera sp. BOLD:AAG0029	0.82	6e-35	68.52	578	GU690637.1
Desmosomatidae sp.	0.84	6e-35	68.77	644	OP105098.1
Acerpenna sp. gmycM31	0.6	6e-35	70.54	658	KR134664.1
Leptoneta sp. 1 JHO-2022a	0.82	6e-35	68.71	901	ON042129.1
Aculus cf. bambusae S144-6	0.82	6e-35	68.58	658	MZ482324.1
Aculus cf. bambusae S144-3	0.82	6e-35	68.58	658	MZ482319.1
Peripatopsis capensis	0.62	6e-35	70.18	638	JN798139.1
Peripatopsis capensis	0.62	6e-35	70.18	648	EU855319.1
Cyrtognatha sp. 8 KC-2018	0.53	2e-34	71.47	623	MH924126.1
Cyrtognatha sp. 8 KC-2018	0.53	2e-34	71.47	636	MH924125.1
Ceraticelus crassiceps	0.53	2e-34	71.88	588	MG048726.1
Ceraticelus crassiceps	0.53	2e-34	71.57	454	MG045033.1
Ceraticelus crassiceps	0.53	2e-34	71.57	564	MG044469.1
Ceraticelus crassiceps	0.53	2e-34	71.57	480	MF812475.1
Coelotes yahagiensis	0.6	2e-34	70.51	763	LC310809.1
Ceraticelus crassiceps	0.53	2e-34	71.57	658	KU874566.1
Perinoia sp.	0.6	2e-34	71.31	593	OK094475.1
Aetana kiukoki	0.57	2e-34	71.22	657	MG268798.1
Supplementary Table S5. Summary of the description table obtained as BLAST result using COX1-L as query sequence against the NCBI nucleotide database using discontiguous megablast. Parameters were automatically adjusted for short input sequences. The expect threshold was set as 0.05 and word size, 11.

## Sheet: Table S5
AMOVA Host Species
Source of variation	d. f.	Sum of squares	Variance components	Percentage of variation
Among populations	1	3.098	-0.13229 Va	-2.6
Within populations	39	203.861	5.22720 Vb	102.6
Total	40	206.958	5.09491
Fixation Index	FST: -0.02597
P-value = 0.80254 ± 0.01158
AMOVA Localities
Source of variation	d. f.	Sum of squares	Variance components	Percentage of variation
Among populations	4	27.337	0.23700 Va	4.39
Within populations	34	175.444	5.16012 Vb	95.61
Total	38	202.781	5.39712
Fixation Index	FST: 0.04391
P-value = 0.11926 ± 0.00819
AMOVA Localities Chaco+Corrientes
Source of variation	d. f.	Sum of squares	Variance components	Percentage of variation
Among populations	3	23.7	0.30208 Va	5.57
Within populations	35	179.082	5.11662 Vb	94.43
Total	38	202.781
Fixation Index	FST: 0.05575
P-value = 0.06158 ± 0.00695
